# Supplementary material for: Extraoral Taste Buds on the Paired Fins of Damselfishes
Source: Integr Org Biol. 2022 Aug 11;4(1):obac035. doi: 10.1093/iob/obac035 (PMC9428928; doi:10.1093/iob/obac035)
Supplement: obac035_Supplemental_files [file obac035_supplemental_files.zip]

Archive with 2 entries (2 files):
- Ephys_Taste_Response_Data.pdf
- Taste_bud_density_data.pdf
